# Supplementary material for: CDK8/19 inhibition induces premature G1/S transition and ATR-dependent cell death in prostate cancer cells
Source: Oncotarget. 2018 Feb 6;9(17):13474–87. doi: 10.18632/oncotarget.24414 (PMC5862592; doi:10.18632/oncotarget.24414)
Supplement: Supplementary file 2 [file oncotarget-09-13474-s002.xlsx]

## Sheet: T-474
Supplementary Table S1. Kinase profiling of T-474
KINOMEscan Gene Symbol	Entrez Gene Symbol	Compound Concentration (nM)	Compound Name	Percent of Control (%)
CDK11	CDK19	300	T-474	1.1
HASPIN	GSG2	300	T-474	1.2
CDK8	CDK8	300	T-474	9.8
ULK3	ULK3	300	T-474	20
DYRK1B	DYRK1B	300	T-474	24
CLK1	CLK1	300	T-474	32
PRKCE	PRKCE	300	T-474	35
NDR1	STK38	300	T-474	39
TYK2(JH1domain-catalytic)	TYK2	300	T-474	40
HIPK2	HIPK2	300	T-474	42
ULK1	ULK1	300	T-474	43
CLK2	CLK2	300	T-474	46
ERBB2	ERBB2	300	T-474	47
PRKG2	PRKG2	300	T-474	48
CLK4	CLK4	300	T-474	50
MKNK1	MKNK1	300	T-474	50
MST2	STK3	300	T-474	50
PIK3CA(H1047Y)	PIK3CA	300	T-474	54
PKN1	PKN1	300	T-474	54
SgK110	SgK110	300	T-474	57
FLT3(D835H)	FLT3	300	T-474	58
FGFR3(G697C)	FGFR3	300	T-474	59
FLT3(D835Y)	FLT3	300	T-474	60
OSR1	OXSR1	300	T-474	60
CSNK1D	CSNK1D	300	T-474	61
CSNK2A1	CSNK2A1	300	T-474	61
EGFR	EGFR	300	T-474	61
EGFR(L747-S752del, P753S)	EGFR	300	T-474	61
SGK3	SGK3	300	T-474	61
NIM1	MGC42105	300	T-474	63
MST4	MST4	300	T-474	64
p38-beta	MAPK11	300	T-474	64
CAMK1	CAMK1	300	T-474	66
DYRK1A	DYRK1A	300	T-474	66
INSR	INSR	300	T-474	66
TXK	TXK	300	T-474	66
LATS1	LATS1	300	T-474	67
LKB1	STK11	300	T-474	67
PLK2	PLK2	300	T-474	67
TBK1	TBK1	300	T-474	67
EGFR(L747-E749del, A750P)	EGFR	300	T-474	68
HIPK4	HIPK4	300	T-474	68
DCAMKL1	DCLK1	300	T-474	69
PIK3CA(E545A)	PIK3CA	300	T-474	69
GSK3A	GSK3A	300	T-474	70
MAP4K5	MAP4K5	300	T-474	70
PDPK1	PDPK1	300	T-474	70
EGFR(L858R)	EGFR	300	T-474	71
MELK	MELK	300	T-474	71
PKMYT1	PKMYT1	300	T-474	71
SNRK	SNRK	300	T-474	71
JAK3(JH1domain-catalytic)	JAK3	300	T-474	72
MAP3K4	MAP3K4	300	T-474	72
EPHA1	EPHA1	300	T-474	73
JAK1(JH1domain-catalytic)	JAK1	300	T-474	73
PIP5K2C	PIP4K2C	300	T-474	74
RIOK3	RIOK3	300	T-474	74
SNARK	NUAK2	300	T-474	74
ZAK	ZAK	300	T-474	74
PKNB(M.tuberculosis)	pknB	300	T-474	75
CDKL1	CDKL1	300	T-474	76
CSNK1E	CSNK1E	300	T-474	76
DCAMKL3	DCLK3	300	T-474	76
ACVR1B	ACVR1B	300	T-474	77
PIK3CA(I800L)	PIK3CA	300	T-474	77
PRKCI	PRKCI	300	T-474	77
ERBB3	ERBB3	300	T-474	78
ERK3	MAPK6	300	T-474	78
FLT3-autoinhibited	FLT3	300	T-474	78
HPK1	MAP4K1	300	T-474	78
KIT(D816H)	KIT	300	T-474	78
TGFBR2	TGFBR2	300	T-474	78
CAMK1D	CAMK1D	300	T-474	79
CSNK1G1	CSNK1G1	300	T-474	79
HIPK3	HIPK3	300	T-474	79
LIMK2	LIMK2	300	T-474	79
CDK9	CDK9	300	T-474	80
PIM2	PIM2	300	T-474	80
ACVR2B	ACVR2B	300	T-474	81
ASK1	MAP3K5	300	T-474	81
BTK	BTK	300	T-474	81
HIPK1	HIPK1	300	T-474	81
MARK1	MARK1	300	T-474	81
ROCK2	ROCK2	300	T-474	81
TGFBR1	TGFBR1	300	T-474	81
BMX	BMX	300	T-474	82
EPHB1	EPHB1	300	T-474	82
MTOR	MTOR	300	T-474	82
PIM3	PIM3	300	T-474	82
ABL1(E255K)-phosphorylated	ABL1	300	T-474	83
AXL	AXL	300	T-474	83
EPHB2	EPHB2	300	T-474	83
FLT4	FLT4	300	T-474	83
MAP4K4	MAP4K4	300	T-474	83
MARK4	MARK4	300	T-474	83
MAP3K1	MAP3K1	300	T-474	84
MYO3B	MYO3B	300	T-474	84
CASK	CASK	300	T-474	85
EGFR(L858R,T790M)	EGFR	300	T-474	85
ERK2	MAPK1	300	T-474	85
CDC2L5	CDK13	300	T-474	86
CSK	CSK	300	T-474	86
EPHA2	EPHA2	300	T-474	86
EPHB6	EPHB6	300	T-474	86
MKNK2	MKNK2	300	T-474	86
PIK3C2B	PIK3C2B	300	T-474	86
PLK4	PLK4	300	T-474	86
STK33	STK33	300	T-474	86
ABL1-nonphosphorylated	ABL1	300	T-474	87
ACVR2A	ACVR2A	300	T-474	87
ACVRL1	ACVRL1	300	T-474	87
BRSK2	BRSK2	300	T-474	87
DMPK2	CDC42BPG	300	T-474	87
EGFR(E746-A750del)	EGFR	300	T-474	87
EGFR(L747-T751del,Sins)	EGFR	300	T-474	87
JNK1	MAPK8	300	T-474	87
JNK2	MAPK9	300	T-474	87
RIOK2	RIOK2	300	T-474	87
TRKC	NTRK3	300	T-474	87
ERK8	MAPK15	300	T-474	88
FAK	PTK2	300	T-474	88
LRRK2(G2019S)	LRRK2	300	T-474	88
MARK3	MARK3	300	T-474	88
PAK2	PAK2	300	T-474	88
PHKG2	PHKG2	300	T-474	88
PIK3CD	PIK3CD	300	T-474	88
PIK3CG	PIK3CG	300	T-474	88
PLK3	PLK3	300	T-474	88
STK16	STK16	300	T-474	88
TAOK3	TAOK3	300	T-474	88
ABL1(Q252H)-phosphorylated	ABL1	300	T-474	89
ERN1	ERN1	300	T-474	89
PAK6	PAK6	300	T-474	89
PRP4	PRPF4B	300	T-474	89
ADCK3	CABC1	300	T-474	90
CSNK1G2	CSNK1G2	300	T-474	90
FER	FER	300	T-474	90
MYLK4	MYLK4	300	T-474	90
PKAC-alpha	PRKACA	300	T-474	90
WEE1	WEE1	300	T-474	90
EGFR(L861Q)	EGFR	300	T-474	91
EPHA8	EPHA8	300	T-474	91
FLT3(R834Q)	FLT3	300	T-474	91
SBK1	SBK1	300	T-474	91
ADCK4	ADCK4	300	T-474	92
EGFR(G719S)	EGFR	300	T-474	92
GAK	GAK	300	T-474	92
MEK6	MAP2K6	300	T-474	92
MYLK2	MYLK2	300	T-474	92
PIK3C2G	PIK3C2G	300	T-474	92
PIK3CA	PIK3CA	300	T-474	92
PIM1	PIM1	300	T-474	92
TRKB	NTRK2	300	T-474	92
AAK1	AAK1	300	T-474	93
CIT	CIT	300	T-474	93
QSK	KIAA0999	300	T-474	93
CDK5	CDK5	300	T-474	94
DLK	MAP3K12	300	T-474	94
EPHA7	EPHA7	300	T-474	94
GSK3B	GSK3B	300	T-474	94
KIT(D816V)	KIT	300	T-474	94
PAK1	PAK1	300	T-474	94
RET(V804L)	RET	300	T-474	94
YSK1	STK25	300	T-474	94
CDK4-cyclinD1	CDK4	300	T-474	95
FGFR1	FGFR1	300	T-474	95
LRRK2	LRRK2	300	T-474	95
MST1R	MST1R	300	T-474	95
NEK1	NEK1	300	T-474	95
PFPK5(P.falciparum)	MAL13P1.279	300	T-474	95
PIK3CA(C420R)	PIK3CA	300	T-474	95
RIPK1	RIPK1	300	T-474	95
RPS6KA4(Kin.Dom.2-C-terminal)	RPS6KA4	300	T-474	95
RSK1(Kin.Dom.1-N-terminal)	RPS6KA1	300	T-474	95
SGK2	SGK2	300	T-474	95
TAOK1	TAOK1	300	T-474	95
TNNI3K	TNNI3K	300	T-474	95
TRKA	NTRK1	300	T-474	95
TRPM6	TRPM6	300	T-474	95
TYRO3	TYRO3	300	T-474	95
CDKL3	CDKL3	300	T-474	96
IRAK3	IRAK3	300	T-474	96
p38-delta	MAPK13	300	T-474	96
PDGFRA	PDGFRA	300	T-474	96
PRKCD	PRKCD	300	T-474	96
PRKD1	PRKD1	300	T-474	96
SRC	SRC	300	T-474	96
AKT3	AKT3	300	T-474	97
CAMK2A	CAMK2A	300	T-474	97
CAMK2G	CAMK2G	300	T-474	97
FGFR3	FGFR3	300	T-474	97
FGFR4	FGFR4	300	T-474	97
FLT3(N841I)	FLT3	300	T-474	97
FRK	FRK	300	T-474	97
JNK3	MAPK10	300	T-474	97
MLK2	MAP3K10	300	T-474	97
MLK3	MAP3K11	300	T-474	97
TTK	TTK	300	T-474	97
AKT1	AKT1	300	T-474	98
ALK	ALK	300	T-474	98
ALK(C1156Y)	ALK	300	T-474	98
CDC2L2	CDC2L2	300	T-474	98
CDK2	CDK2	300	T-474	98
CDK4-cyclinD3	CDK4	300	T-474	98
CSNK1A1	CSNK1A1	300	T-474	98
DMPK	DMPK	300	T-474	98
EPHA5	EPHA5	300	T-474	98
ERK5	MAPK7	300	T-474	98
IGF1R	IGF1R	300	T-474	98
MAK	MAK	300	T-474	98
MAPKAPK5	MAPKAPK5	300	T-474	98
RAF1	RAF1	300	T-474	98
RIOK1	RIOK1	300	T-474	98
TNK1	TNK1	300	T-474	98
BMPR2	BMPR2	300	T-474	99
CAMK2B	CAMK2B	300	T-474	99
EGFR(G719C)	EGFR	300	T-474	99
KIT(A829P)	KIT	300	T-474	99
p38-alpha	MAPK14	300	T-474	99
PIP5K1A	PIP5K1A	300	T-474	99
TIE2	TEK	300	T-474	99
ABL1(F317I)-nonphosphorylated	ABL1	300	T-474	100
ABL1(F317I)-phosphorylated	ABL1	300	T-474	100
ABL1(F317L)-nonphosphorylated	ABL1	300	T-474	100
ABL1(F317L)-phosphorylated	ABL1	300	T-474	100
ABL1(H396P)-nonphosphorylated	ABL1	300	T-474	100
ABL1(H396P)-phosphorylated	ABL1	300	T-474	100
ABL1(M351T)-phosphorylated	ABL1	300	T-474	100
ABL1(Q252H)-nonphosphorylated	ABL1	300	T-474	100
ABL1(T315I)-nonphosphorylated	ABL1	300	T-474	100
ABL1(T315I)-phosphorylated	ABL1	300	T-474	100
ABL1(Y253F)-phosphorylated	ABL1	300	T-474	100
ABL1-phosphorylated	ABL1	300	T-474	100
ABL2	ABL2	300	T-474	100
ACVR1	ACVR1	300	T-474	100
AKT2	AKT2	300	T-474	100
ALK(L1196M)	ALK	300	T-474	100
AMPK-alpha1	PRKAA1	300	T-474	100
AMPK-alpha2	PRKAA2	300	T-474	100
ANKK1	ANKK1	300	T-474	100
ARK5	NUAK1	300	T-474	100
ASK2	MAP3K6	300	T-474	100
AURKA	AURKA	300	T-474	100
AURKB	AURKB	300	T-474	100
AURKC	AURKC	300	T-474	100
BIKE	BMP2K	300	T-474	100
BLK	BLK	300	T-474	100
BMPR1A	BMPR1A	300	T-474	100
BMPR1B	BMPR1B	300	T-474	100
BRAF	BRAF	300	T-474	100
BRAF(V600E)	BRAF	300	T-474	100
BRK	PTK6	300	T-474	100
BRSK1	BRSK1	300	T-474	100
BUB1	BUB1	300	T-474	100
CAMK1G	CAMK1G	300	T-474	100
CAMK2D	CAMK2D	300	T-474	100
CAMK4	CAMK4	300	T-474	100
CAMKK1	CAMKK1	300	T-474	100
CAMKK2	CAMKK2	300	T-474	100
CDC2L1	CDK11B	300	T-474	100
CDK3	CDK3	300	T-474	100
CDK7	CDK7	300	T-474	100
CDKL2	CDKL2	300	T-474	100
CDKL5	CDKL5	300	T-474	100
CHEK1	CHEK1	300	T-474	100
CHEK2	CHEK2	300	T-474	100
CLK3	CLK3	300	T-474	100
CSF1R	CSF1R	300	T-474	100
CSF1R-autoinhibited	CSF1R	300	T-474	100
CSNK1A1L	CSNK1A1L	300	T-474	100
CSNK1G3	CSNK1G3	300	T-474	100
CSNK2A2	CSNK2A2	300	T-474	100
CTK	MATK	300	T-474	100
DAPK1	DAPK1	300	T-474	100
DAPK2	DAPK2	300	T-474	100
DAPK3	DAPK3	300	T-474	100
DCAMKL2	DCLK2	300	T-474	100
DDR1	DDR1	300	T-474	100
DDR2	DDR2	300	T-474	100
DRAK1	STK17A	300	T-474	100
DRAK2	STK17B	300	T-474	100
DYRK2	DYRK2	300	T-474	100
EGFR(S752-I759del)	EGFR	300	T-474	100
EGFR(T790M)	EGFR	300	T-474	100
EIF2AK1	EIF2AK1	300	T-474	100
EPHA3	EPHA3	300	T-474	100
EPHA4	EPHA4	300	T-474	100
EPHA6	EPHA6	300	T-474	100
EPHB3	EPHB3	300	T-474	100
EPHB4	EPHB4	300	T-474	100
ERBB4	ERBB4	300	T-474	100
ERK1	MAPK3	300	T-474	100
ERK4	MAPK4	300	T-474	100
FES	FES	300	T-474	100
FGFR2	FGFR2	300	T-474	100
FGR	FGR	300	T-474	100
FLT1	FLT1	300	T-474	100
FLT3	FLT3	300	T-474	100
FLT3(ITD)	FLT3	300	T-474	100
FLT3(K663Q)	FLT3	300	T-474	100
FYN	FYN	300	T-474	100
GCN2(Kin.Dom.2,S808G)	EIF2AK4	300	T-474	100
GRK1	GRK1	300	T-474	100
GRK4	GRK4	300	T-474	100
GRK7	GRK7	300	T-474	100
HCK	HCK	300	T-474	100
HUNK	HUNK	300	T-474	100
ICK	ICK	300	T-474	100
IKK-alpha	CHUK	300	T-474	100
IKK-beta	IKBKB	300	T-474	100
IKK-epsilon	IKBKE	300	T-474	100
INSRR	INSRR	300	T-474	100
IRAK1	IRAK1	300	T-474	100
IRAK4	IRAK4	300	T-474	100
ITK	ITK	300	T-474	100
JAK1(JH2domain-pseudokinase)	JAK1	300	T-474	100
JAK2(JH1domain-catalytic)	JAK2	300	T-474	100
KIT	KIT	300	T-474	100
KIT(L576P)	KIT	300	T-474	100
KIT(V559D)	KIT	300	T-474	100
KIT(V559D,T670I)	KIT	300	T-474	100
KIT(V559D,V654A)	KIT	300	T-474	100
KIT-autoinhibited	KIT	300	T-474	100
LATS2	LATS2	300	T-474	100
LCK	LCK	300	T-474	100
LIMK1	LIMK1	300	T-474	100
LOK	STK10	300	T-474	100
LTK	LTK	300	T-474	100
LYN	LYN	300	T-474	100
LZK	MAP3K13	300	T-474	100
MAP3K15	MAP3K15	300	T-474	100
MAP3K2	MAP3K2	300	T-474	100
MAP3K3	MAP3K3	300	T-474	100
MAP4K2	MAP4K2	300	T-474	100
MAP4K3	MAP4K3	300	T-474	100
MAPKAPK2	MAPKAPK2	300	T-474	100
MARK2	MARK2	300	T-474	100
MAST1	MAST1	300	T-474	100
MEK1	MAP2K1	300	T-474	100
MEK2	MAP2K2	300	T-474	100
MEK3	MAP2K3	300	T-474	100
MEK4	MAP2K4	300	T-474	100
MEK5	MAP2K5	300	T-474	100
MERTK	MERTK	300	T-474	100
MET	MET	300	T-474	100
MET(M1250T)	MET	300	T-474	100
MET(Y1235D)	MET	300	T-474	100
MINK	MINK1	300	T-474	100
MKK7	MAP2K7	300	T-474	100
MLCK	MYLK3	300	T-474	100
MLK1	MAP3K9	300	T-474	100
MRCKA	CDC42BPA	300	T-474	100
MRCKB	CDC42BPB	300	T-474	100
MST1	STK4	300	T-474	100
MST3	STK24	300	T-474	100
MUSK	MUSK	300	T-474	100
MYLK	MYLK	300	T-474	100
MYO3A	MYO3A	300	T-474	100
NDR2	STK38L	300	T-474	100
NEK10	NEK10	300	T-474	100
NEK11	NEK11	300	T-474	100
NEK2	NEK2	300	T-474	100
NEK3	NEK3	300	T-474	100
NEK4	NEK4	300	T-474	100
NEK5	NEK5	300	T-474	100
NEK6	NEK6	300	T-474	100
NEK7	NEK7	300	T-474	100
NEK9	NEK9	300	T-474	100
NIK	MAP3K14	300	T-474	100
NLK	NLK	300	T-474	100
p38-gamma	MAPK12	300	T-474	100
PAK3	PAK3	300	T-474	100
PAK4	PAK4	300	T-474	100
PAK7	PAK7	300	T-474	100
PCTK1	CDK16	300	T-474	100
PCTK2	CDK17	300	T-474	100
PCTK3	CDK18	300	T-474	100
PDGFRB	PDGFRB	300	T-474	100
PFCDPK1(P.falciparum)	CDPK1	300	T-474	100
PFTAIRE2	CDK15	300	T-474	100
PFTK1	CDK14	300	T-474	100
PHKG1	PHKG1	300	T-474	100
PIK3CA(E542K)	PIK3CA	300	T-474	100
PIK3CA(E545K)	PIK3CA	300	T-474	100
PIK3CA(H1047L)	PIK3CA	300	T-474	100
PIK3CA(M1043I)	PIK3CA	300	T-474	100
PIK3CA(Q546K)	PIK3CA	300	T-474	100
PIK3CB	PIK3CB	300	T-474	100
PIK4CB	PI4KB	300	T-474	100
PIP5K1C	PIP5K1C	300	T-474	100
PIP5K2B	PIP4K2B	300	T-474	100
PKAC-beta	PRKACB	300	T-474	100
PKN2	PKN2	300	T-474	100
PLK1	PLK1	300	T-474	100
PRKCH	PRKCH	300	T-474	100
PRKCQ	PRKCQ	300	T-474	100
PRKD2	PRKD2	300	T-474	100
PRKD3	PRKD3	300	T-474	100
PRKG1	PRKG1	300	T-474	100
PRKR	EIF2AK2	300	T-474	100
PRKX	PRKX	300	T-474	100
PYK2	PTK2B	300	T-474	100
RET	RET	300	T-474	100
RET(M918T)	RET	300	T-474	100
RET(V804M)	RET	300	T-474	100
RIPK2	RIPK2	300	T-474	100
RIPK4	RIPK4	300	T-474	100
RIPK5	DSTYK	300	T-474	100
ROCK1	ROCK1	300	T-474	100
ROS1	ROS1	300	T-474	100
RPS6KA4(Kin.Dom.1-N-terminal)	RPS6KA4	300	T-474	100
RPS6KA5(Kin.Dom.1-N-terminal)	RPS6KA5	300	T-474	100
RPS6KA5(Kin.Dom.2-C-terminal)	RPS6KA5	300	T-474	100
RSK1(Kin.Dom.2-C-terminal)	RPS6KA1	300	T-474	100
RSK2(Kin.Dom.1-N-terminal)	RPS6KA3	300	T-474	100
RSK2(Kin.Dom.2-C-terminal)	RPS6KA3	300	T-474	100
RSK3(Kin.Dom.1-N-terminal)	RPS6KA2	300	T-474	100
RSK3(Kin.Dom.2-C-terminal)	RPS6KA2	300	T-474	100
RSK4(Kin.Dom.1-N-terminal)	RPS6KA6	300	T-474	100
RSK4(Kin.Dom.2-C-terminal)	RPS6KA6	300	T-474	100
S6K1	RPS6KB1	300	T-474	100
SGK	SGK1	300	T-474	100
SIK	SIK1	300	T-474	100
SIK2	SIK2	300	T-474	100
SLK	SLK	300	T-474	100
SRMS	SRMS	300	T-474	100
SRPK1	SRPK1	300	T-474	100
SRPK2	SRPK2	300	T-474	100
SRPK3	SRPK3	300	T-474	100
STK35	STK35	300	T-474	100
STK36	STK36	300	T-474	100
STK39	STK39	300	T-474	100
SYK	SYK	300	T-474	100
TAK1	MAP3K7	300	T-474	100
TAOK2	TAOK2	300	T-474	100
TEC	TEC	300	T-474	100
TESK1	TESK1	300	T-474	100
TIE1	TIE1	300	T-474	100
TLK1	TLK1	300	T-474	100
TLK2	TLK2	300	T-474	100
TNIK	TNIK	300	T-474	100
TNK2	TNK2	300	T-474	100
TSSK1B	TSSK1B	300	T-474	100
TYK2(JH2domain-pseudokinase)	TYK2	300	T-474	100
ULK2	ULK2	300	T-474	100
VEGFR2	KDR	300	T-474	100
VRK2	VRK2	300	T-474	100
WEE2	WEE2	300	T-474	100
WNK1	WNK1	300	T-474	100
WNK3	WNK3	300	T-474	100
YANK1	STK32A	300	T-474	100
YANK2	STK32B	300	T-474	100
YANK3	STK32C	300	T-474	100
YES	YES1	300	T-474	100
YSK4	YSK4	300	T-474	100
ZAP70	ZAP70	300	T-474	100
